# Supplementary material for: Topical Delivery of Ketorolac Tromethamine via Cataplasm for Inflammatory Pain Therapy
Source: Pharmaceutics. 2023 May 4;15(5):1405. doi: 10.3390/pharmaceutics15051405 (PMC10223623; doi:10.3390/pharmaceutics15051405)
Supplement: Supplementary file 1 [file pharmaceutics-15-01405-s001.zip]

Archive with 2 entries (2 files):
- pharmaceutics-2293675-supplementary.pdf
- Video S1. ESEM characterization of ketorolac tromethamine cataplasm.wmv
